# Supplementary material for: Structural basis for recognition of the tumor suppressor protein PTPN14 by the oncoprotein E7 of human papillomavirus
Source: PLoS Biol. 2019 Jul 19;17(7):e3000367. doi: 10.1371/journal.pbio.3000367 (PMC6668832; doi:10.1371/journal.pbio.3000367)
Supplement: S4 Table — qRT-PCR, quantitative real-time polymerase chain reaction. (XLSX) [file pbio.3000367.s015.xlsx]

## Sheet: Sheet1
	qRT-PCR primer list
	Gene	Forward primer	Reverse primer
	PTPN14	5'-CCTCAGAGAGTATGTGCTATTTCC-3'	5'-TGTACATCAGTTCAGCTTCTGC-3'
	CTGF	5'-TTAAGAAGGGCAAAAAGTGC-3'	5'-CATACTCCACAGAATTTAGCTC-3'
	CYR61	5'-TTGATTGCAGTTGGAAAAGG-3'	5'-GCCTTGTAAAGGGTTGTATAG-3'
	KRT1	5'-GAGGATATAGCCCAGAAGAG-3'	5'-ATCTAAGTCTCTGGATCACAC-3'
	KRT4	5'-GTACAGAATGTCTGGAGAATG-3'	5'-TGGTAGAGATGATCTTGCTG-3'
	KRT10	5'-AAGAGCAAGGAACTGACTAC-3'	5'-CGTCTCAATTCAGTAATCTCAG-3'
	β-actin	5'-CTGGCACCCAGCACAATG-3'	5'-GCCGATCCACACGGAGTACT-3'
