# Supplementary material for: Structural basis for recognition of the tumor suppressor protein PTPN14 by the oncoprotein E7 of human papillomavirus
Source: PLoS Biol. 2019 Jul 19;17(7):e3000367. doi: 10.1371/journal.pbio.3000367 (PMC6668832; doi:10.1371/journal.pbio.3000367)
Supplement: S1 Data — (XLSX) [file pbio.3000367.s016.xlsx]

## Sheet: Fig_1A
HPV18 E7					PTPN14					PTPN14−HPV18 E7
time (min)	RI	time (min)	Molar Mass		time (min)	RI	time (min)	Molar Mass		time (min)	RI	time (min)	Molar Mass
26.1582	0.12777	26.4152	13975.5		20.5529	0.0223151	20.8817	44889		17.2845	0.124975	17.4729	96176.8
26.174	0.137362	26.4321	13897.4		20.5687	0.0234097	20.8985	46089.1		17.3003	0.139773	17.4897	96016
26.1898	0.147739	26.4489	13853.5		20.5845	0.0247298	20.9153	45889.5		17.3161	0.156019	17.5066	95364
26.2056	0.158961	26.4657	13843.8		20.6003	0.0263119	20.9322	45394.7		17.3319	0.173723	17.5234	94708
26.2214	0.171011	26.4826	13780.3		20.6161	0.0281958	20.949	44961.3		17.3477	0.192973	17.5402	94111.5
26.2372	0.183922	26.4994	13751.2		20.6319	0.0303124	20.9658	44806.1		17.3634	0.213766	17.5571	93660.4
26.253	0.197757	26.5162	13688		20.6477	0.0328565	20.9827	44614.2		17.3792	0.235989	17.5739	93195
26.2688	0.212473	26.5331	13648.6		20.6635	0.0360144	20.9995	44375		17.395	0.2598	17.5907	92454.9
26.2846	0.228119	26.5499	13608.1		20.6793	0.0397452	21.0163	43999.1		17.4108	0.285274	17.6076	91757.8
26.3004	0.244653	26.5667	13579.1		20.695	0.0441403	21.0332	43753.4		17.4266	0.312204	17.6244	91106
26.3161	0.26205	26.5836	13549		20.7108	0.0492866	21.05	43454.8		17.4424	0.3406	17.6412	90448.5
26.3319	0.280421	26.6004	13543.9		20.7266	0.0552982	21.0668	43197.2		17.4582	0.370324	17.6581	89864
26.3477	0.299725	26.6172	13523.7		20.7424	0.0622894	21.0837	42951		17.474	0.401184	17.6749	89249.6
26.3635	0.319977	26.6341	13491.7		20.7582	0.0703859	21.1005	42741		17.4898	0.433041	17.6917	88664.8
26.3793	0.341109	26.6509	13475.7		20.774	0.0796682	21.1173	42468.3		17.5055	0.465706	17.7086	88061.4
26.3951	0.362986	26.6677	13441.5		20.7898	0.0902533	21.1342	42232.9		17.5213	0.499097	17.7254	87497.3
26.4109	0.385616	26.6846	13394.8		20.8056	0.102278	21.151	42007.2		17.5371	0.533101	17.7422	86938
26.4267	0.408996	26.7014	13347.8		20.8214	0.115817	21.1679	41782.4		17.5529	0.567381	17.7591	86446.2
26.4425	0.43306	26.7182	13313.4		20.8372	0.130998	21.1847	41596.4		17.5687	0.601788	17.7759	85981.9
26.4582	0.457775	26.7351	13280.8		20.8529	0.14786	21.2015	41428		17.5845	0.636062	17.7927	85500.1
26.474	0.482952	26.7519	13252.6		20.8687	0.16648	21.2184	41269.3		17.6003	0.669818	17.8096	85022.8
26.4898	0.50854	26.7687	13223.6		20.8845	0.186941	21.2352	41119.9		17.6161	0.702985	17.8264	84590.2
26.5056	0.534482	26.7856	13194.9		20.9003	0.209214	21.252	40955.9		17.6319	0.735393	17.8432	84142.4
26.5214	0.560702	26.8024	13164.6		20.9161	0.233244	21.2689	40790.8		17.6477	0.766708	17.8601	83773
26.5372	0.58713	26.8193	13132.6		20.9319	0.25897	21.2857	40630.6		17.6634	0.796823	17.8769	83411
26.553	0.6135	26.8361	13104		20.9477	0.286345	21.3025	40477.2		17.6792	0.825399	17.8937	82894.7
26.5688	0.639746	26.8529	13079.1		20.9635	0.315245	21.3194	40341.5		17.695	0.852272	17.9106	82445.3
26.5846	0.665922	26.8698	13057.6		20.9793	0.345356	21.3362	40218.6		17.7108	0.877184	17.9274	82064.4
26.6004	0.691821	26.8866	13030.3		20.9951	0.376706	21.353	40083.2		17.7266	0.90001	17.9443	81712.3
26.6161	0.717367	26.9034	13006.6		21.0108	0.409245	21.3699	39966.7		17.7424	0.920809	17.9611	81394.8
26.6319	0.742345	26.9203	13002.8		21.0266	0.442595	21.3867	39864.7		17.7582	0.93934	17.9779	81049.8
26.6477	0.766656	26.9371	12973.9		21.0424	0.476523	21.4035	39737.1		17.774	0.955524	17.9948	80718
26.6635	0.790322	26.9539	12937.2		21.0582	0.51092	21.4204	39640.3		17.7898	0.969304	18.0116	80419.5
26.6793	0.813172	26.9708	12915.1		21.074	0.545458	21.4372	39597.9		17.8056	0.980647	18.0284	80179.8
26.6951	0.835067	26.9876	12892.3		21.0898	0.579902	21.454	39467.9		17.8213	0.989556	18.0453	79911.2
26.7109	0.855888	27.0044	12859.2		21.1056	0.614019	21.4709	39326.4		17.8371	0.995993	18.0621	79665.4
26.7267	0.875536	27.0213	12832.6		21.1214	0.64744	21.4877	39239.1		17.8529	1	18.0789	79416.4
26.7425	0.894032	27.0381	12808.5		21.1372	0.679983	21.5045	39173.9		17.8687	0.999634	18.0958	79168.1
26.7583	0.911255	27.0549	12786.2		21.1529	0.711657	21.5214	39106		17.8845	0.999269	18.1126	79014
26.774	0.927114	27.0718	12754.8		21.1687	0.742231	21.5382	39026.9		17.9003	0.998059	18.1294	78859.3
26.7898	0.941564	27.0886	12736.7		21.1845	0.771485	21.555	38916		17.9161	0.993039	18.1463	78708.9
26.8056	0.95455	27.1054	12723.2		21.2003	0.799269	21.5719	38794.6		17.9319	0.985999	18.1631	78517
26.8214	0.965984	27.1223	12703.1		21.2161	0.82554	21.5887	38674.8		17.9477	0.977001	18.1799	78311.6
26.8372	0.975814	27.1391	12673.4		21.2319	0.850161	21.6056	38577.8		17.9634	0.966236	18.1968	78123.1
26.853	0.98403	27.1559	12646.4		21.2477	0.872986	21.6224	38471.4		17.9792	0.953893	18.2136	77902.1
26.8688	0.990682	27.1728	12622		21.2635	0.893931	21.6392	38376.4		17.995	0.940068	18.2304	77675.4
26.8846	0.995739	27.1896	12601.8		21.2793	0.912951	21.6561	38329.5		18.0108	0.924877	18.2473	77495.2
26.9004	0.999195	27.2064	12586.8		21.2951	0.930136	21.6729	38241.3		18.0266	0.908384	18.2641	77351.7
26.9161	0.999891	27.2233	12581.1		21.3108	0.945417	21.6897	38147.8		18.0424	0.890837	18.2809	77193.7
26.9319	1	27.2401	12571.2		21.3266	0.958658	21.7066	38056.6		18.0582	0.872415	18.2978	77000.7
26.9477	0.998678	27.257	12548.7		21.3424	0.970011	21.7234	37957.4		18.074	0.853093	18.3146	76836.9
26.9635	0.997357	27.2738	12525.1		21.3582	0.979518	21.7402	37845.6		18.0898	0.83301	18.3314	76653.3
26.9793	0.993143	27.2906	12502.3		21.374	0.987125	21.7571	37743.7		18.1056	0.812365	18.3483	76472.6
26.9951	0.987517	27.3075	12482		21.3898	0.993	21.7739	37665.7		18.1213	0.79122	18.3651	76276
27.0109	0.980579	27.3243	12464.2		21.4056	0.997302	21.7907	37626.2		18.1371	0.769768	18.382	76057.5
27.0267	0.972381	27.3411	12454		21.4214	1	21.8076	37634.4		18.1529	0.748085	18.3988	75837.8
27.0425	0.96291	27.358	12456		21.4372	0.999902	21.8244	37614		18.1687	0.726296	18.4156	73751.6
27.0583	0.952257	27.3748	12463.4		21.4529	0.999804	21.8412	37513.2		18.1845	0.704502
27.074	0.940553	27.3916	12464.9		21.4687	0.999178	21.8581	37393.5		18.2003	0.682731
27.0898	0.927862	27.4085	12463.8		21.4845	0.9962	21.8749	37288		18.2161	0.661162
27.1056	0.914277	27.4253	12448.1		21.5003	0.992004	21.8917	37177		18.2319	0.639755
27.1214	0.899857	27.4421	12429.3		21.5161	0.986791	21.9086	37045.8		18.2477	0.618415
27.1372	0.88471	27.459	12409.8		21.5319	0.98052	21.9254	36963.7		18.2634	0.597354
27.153	0.86892	27.4758	12388.1		21.5477	0.973152	21.9422	36928.7		18.2792	0.576567
27.1688	0.852571	27.4926	12361.9		21.5635	0.964873	21.9591	36880.7		18.295	0.556134
27.1846	0.835674	27.5095	12335.3		21.5793	0.955762	21.9759	36787.2		18.3108	0.536158
27.2004	0.818291	27.5263	12310.3		21.5951	0.945871	21.9927	36723.7		18.3266	0.516611
27.2161	0.800523	27.5431	12283.7		21.6108	0.93522	22.0096	36698.4		18.3424	0.497523
27.2319	0.782468	27.56	12264		21.6266	0.923899	22.0264	36613.7		18.3582	0.478925
27.2477	0.764189	27.5768	12267.5		21.6424	0.912045	22.0432	36482.2		18.374	0.460841
27.2635	0.745785	27.5936	12257.8		21.6582	0.899709	22.0601	36351.8		18.3898	0.443329
27.2793	0.72728	27.6105	12227.9		21.674	0.886915	22.0769	36208.7		18.4056	0.426274
27.2951	0.708614	27.6273	12201.9		21.6898	0.87369	22.0938	36102.6		18.4213	0.409613
27.3109	0.689883	27.6441	12177.8		21.7056	0.860085	22.1106	35988.9		18.4371	0.393449
27.3267	0.671196	27.661	12146.9		21.7214	0.846137	22.1274	35877.3		18.4529	0.377801
27.3425	0.652541	27.6778	12115.3		21.7372	0.831959	22.1443	35753.4		18.4687	0.362624
27.3583	0.633986	27.6946	12110.7		21.753	0.817558	22.1611	35620.6		18.4845	0.347941
27.374	0.615635	27.7115	12085		21.7687	0.802921	22.1779	35511.9		18.5003	0.333723
27.3898	0.597495	27.7283	12063.3		21.7845	0.788159	22.1948	35417.7		18.5161	0.320016
27.4056	0.579496	27.7452	12048.9		21.8003	0.773315	22.2116	35307.4		18.5319	0.306806
27.4214	0.561682				21.8161	0.75836	22.2284	35223.1		18.5477	0.294062
27.4372	0.54411				21.8319	0.743357	22.2453	35179.5		18.5635	0.281779
27.453	0.526836				21.8477	0.728291	22.2621	35075.8		18.5792	0.26993
27.4688	0.509831				21.8635	0.713207	22.2789	35045.6		18.595	0.258517
27.4846	0.493193				21.8793	0.698135	22.2958	35031.9
27.5004	0.476822				21.8951	0.683084	22.3126	34972.6
27.5162	0.460683				21.9108	0.668213	22.3294	34849
27.5319	0.444882				21.9266	0.65344	22.3463	34763.2
27.5477	0.429395				21.9424	0.638641	22.3631	34640.6
27.5635	0.414267				21.9582	0.623934	22.3799	34516.1
27.5793	0.399511				21.974	0.609213	22.3968	34413.8
27.5951	0.385085				21.9898	0.594615	22.4136	34334.8
27.6109	0.371077				22.0056	0.580258	22.4304	34205.6
27.6267	0.357384				22.0214	0.566006	22.4473	34122.3
27.6425	0.343969				22.0372	0.551898	22.4641	34029.7
27.6583	0.330909				22.053	0.537968	22.4809	33894.4
27.674	0.318174				22.0687	0.524155	22.4978	33768.6
27.6898	0.305783				22.0845	0.51055	22.5146	33641.8
27.7056	0.293781				22.1003	0.497129	22.5315	33209.7
27.7214	0.282137				22.1161	0.483882
27.7372	0.270846				22.1319	0.470883
27.753	0.259901				22.1477	0.458106
27.7688	0.249347				22.1635	0.445543
27.7846	0.23913				22.1793	0.433203
27.8004	0.229162				22.1951	0.421061
27.8162	0.219521				22.2108	0.409147
27.8319	0.210235				22.2266	0.397442
27.8477	0.20124				22.2424	0.385962
27.8635	0.192561				22.2582	0.374721
27.8793	0.184185				22.274	0.363712
27.8951	0.176122				22.2898	0.353
27.9109	0.168381				22.3056	0.342613
27.9267	0.160918				22.3214	0.332389
27.9425	0.153733				22.3372	0.322318
27.9583	0.146826				22.353	0.312461
27.974	0.14019				22.3687	0.302834
27.9898	0.133866				22.3845	0.293394
28.0056	0.127824				22.4003	0.284115
					22.4161	0.275117
					22.4319	0.266398
					22.4477	0.257871
					22.4635	0.249568
					22.4793	0.241472
					22.4951	0.23358
					22.5109	0.225908
					22.5266	0.218459
					22.5424	0.211207
					22.5582	0.204133
					22.574	0.197279
					22.5898	0.190665
					22.6056	0.184235
					22.6214	0.178
					22.6372	0.171894
					22.653	0.165966
					22.6687	0.16028
					22.6845	0.154775
					22.7003	0.149448
					22.7161	0.144306
					22.7319	0.139332
					22.7477	0.134529
					22.7635	0.129891
					22.7793	0.125403
					22.7951	0.121078
					22.8109	0.116901
					22.8266	0.112874
					22.8424	0.108991
					22.8582	0.105237

## Sheet: Fig_4D
HPV18 E7					PTPN21					PTPN21−HPV18 E7
time (min)	RI	time (min)	Molar Mass		time (min)	RI	time (min)	Molar Mass		time (min)	RI	time (min)	Molar Mass
25.0039	0.0256852	25.9535	13863.4		20.0143	0.0160586	20.7758	37650.9		17.0084	0.0935066	17.1093	100515
25.0197	0.0259332	25.9703	13803.4		20.0301	0.0161602	20.7926	39679.6		17.0241	0.0968785	17.1261	99092.9
25.0354	0.0261881	25.9872	13723.9		20.0459	0.0162717	20.8094	39226.3		17.0399	0.100534	17.143	97722.1
25.0512	0.0264516	26.004	13632		20.0617	0.0163977	20.8263	38824.6		17.0557	0.104485	17.1598	96561.1
25.067	0.0267276	26.0209	13556		20.0775	0.016537	20.8431	38493.1		17.0715	0.108808	17.1766	95320.4
25.0828	0.0270158	26.0377	13511.6		20.0933	0.0166845	20.8599	38256.2		17.0873	0.113518	17.1935	94071.1
25.0986	0.0273147	26.0545	13485.4		20.1091	0.0168428	20.8768	38136.2		17.1031	0.118589	17.2103	93032.9
25.1144	0.0276249	26.0714	13453.8		20.1249	0.0170175	20.8936	38155.6		17.1189	0.12405	17.2271	91933.7
25.1302	0.0279484	26.0882	13418.6		20.1407	0.0172042	20.9104	38215.7		17.1347	0.129946	17.244	91070.6
25.146	0.0282869	26.105	13400.5		20.1565	0.0174052	20.9273	38206		17.1505	0.136294	17.2608	90180.8
25.1618	0.0286393	26.1219	13399		20.1722	0.0176231	20.9441	38190.8		17.1663	0.143157	17.2776	89135.2
25.1776	0.0290084	26.1387	13410.8		20.188	0.0178579	20.9609	38259		17.182	0.150656	17.2945	88113.2
25.1933	0.0293936	26.1555	13420.5		20.2038	0.0181119	20.9778	38406.5		17.1978	0.158867	17.3113	87255.8
25.2091	0.0297986	26.1724	13400.4		20.2196	0.0183818	20.9946	38565.7		17.2136	0.167783	17.3281	86543.3
25.2249	0.0302261	26.1892	13363.6		20.2354	0.0186749	21.0114	38685.8		17.2294	0.177477	17.345	85830.8
25.2407	0.0306755	26.206	13334.8		20.2512	0.0189906	21.0283	38725.2		17.2452	0.188046	17.3618	85239.8
25.2565	0.0311491	26.2229	13311.8		20.267	0.0193269	21.0451	38725.8		17.261	0.199536	17.3786	84771.5
25.2723	0.0316481	26.2397	13288.5		20.2828	0.0196894	21.0619	38719.5		17.2768	0.212038	17.3955	84406.3
25.2881	0.0321756	26.2565	13264.7		20.2986	0.0200761	21.0788	38732.4		17.2926	0.225639	17.4123	84141.8
25.3039	0.0327352	26.2734	13242.7		20.3143	0.0204938	21.0956	38777.2		17.3084	0.240384	17.4292	83960.8
25.3197	0.0333297	26.2902	13229.9		20.3301	0.0209426	21.1124	38809.5		17.3241	0.256357	17.446	83909.3
25.3354	0.0339599	26.307	13230.1		20.3459	0.0214259	21.1293	38805.7		17.3399	0.273633	17.4628	83884.4
25.3512	0.034628	26.3239	13234.6		20.3617	0.0219461	21.1461	38789.2		17.3557	0.29224	17.4797	83919.7
25.367	0.0353405	26.3407	13240.5		20.3775	0.0225057	21.163	38781.3		17.3715	0.312135	17.4965	83951
25.3828	0.0360999	26.3575	13256.4		20.3933	0.023116	21.1798	38789.7		17.3873	0.333324	17.5133	83967.2
25.3986	0.0369063	26.3744	13268.7		20.4091	0.0237732	21.1966	38809.1		17.4031	0.355849	17.5302	83921.1
25.4144	0.0377731	26.3912	13265.9		20.4249	0.0244826	21.2135	38831.5		17.4189	0.379842	17.547	83880.8
25.4302	0.0387004	26.408	13254.8		20.4407	0.0252553	21.2303	38853.8		17.4347	0.405287	17.5638	83916.1
25.446	0.0396838	26.4249	13232.7		20.4565	0.02609	21.2471	38882.3		17.4505	0.432065	17.5807	84004.8
25.4618	0.040729	26.4417	13203.7		20.4722	0.0269936	21.264	38913.4		17.4663	0.459958	17.5975	84117.5
25.4776	0.0418459	26.4586	13178.5		20.488	0.0279751	21.2808	38938		17.482	0.488904	17.6143	84242.3
25.4933	0.0430701	26.4754	13163.8		20.5038	0.0290416	21.2976	38955.1		17.4978	0.518821	17.6312	84436.4
25.5091	0.0443737	26.4922	13155.2		20.5196	0.0301973	21.3145	38972.5		17.5136	0.549532	17.648	84673.9
25.5249	0.0457324	26.5091	13147		20.5354	0.0314594	21.3313	38995.3		17.5294	0.580853	17.6648	84863
25.5407	0.0471838	26.5259	13140		20.5512	0.0328333	21.3481	39027.7		17.5452	0.612522	17.6817	85030.9
25.5565	0.0487313	26.5427	13134.9		20.567	0.0343287	21.365	39066.4		17.561	0.644091	17.6985	85200.3
25.5723	0.0503821	26.5596	13128.7		20.5828	0.0359626	21.3818	39102.6		17.5768	0.675428	17.7153	85382.8
25.5881	0.05214	26.5764	13121.5		20.5986	0.0377463	21.3986	39134.1		17.5926	0.706482	17.7322	85552.9
25.6039	0.0540125	26.5932	13113.9		20.6143	0.0397038	21.4155	39162.9		17.6084	0.737134	17.749	85697.5
25.6197	0.0560153	26.6101	13104.8		20.6301	0.041847	21.4323	39219		17.6242	0.767059	17.7658	85832.4
25.6354	0.0581458	26.6269	13092.1		20.6459	0.0441948	21.4491	39254.4		17.6399	0.795819	17.7827	85996
25.6512	0.0604267	26.6437	13078.5		20.6617	0.0467749	21.466	39283.2		17.6557	0.823293	17.7995	86185.9
25.667	0.0628602	26.6606	13066.5		20.6775	0.0496262	21.4828	39257.7		17.6715	0.84935	17.8163	86374.9
25.6828	0.0654264	26.6774	13054.3		20.6933	0.0527986	21.4996	39270.1		17.6873	0.873754	17.8332	86572.5
25.6986	0.0681546	26.6942	13042.4		20.7091	0.0563343	21.5165	39272.9		17.7031	0.896375	17.85	86834.4
25.7144	0.0710553	26.7111	13031.6		20.7249	0.0602966	21.5333	39268.8		17.7189	0.917026	17.8669	86916.2
25.7302	0.0741475	26.7279	13021.7		20.7407	0.0647282	21.5501	39263		17.7347	0.935632	17.8837	86930.6
25.746	0.0774403	26.7447	13010.1		20.7565	0.0696907	21.567	39256.8		17.7505	0.952049	17.9005	87045.1
25.7618	0.0809345	26.7616	12998.3		20.7722	0.0753327	21.5838	39247.5		17.7663	0.966153	17.9174	87119.6
25.7776	0.0846467	26.7784	12995.6		20.788	0.0818093	21.6006	39235.1		17.782	0.977917	17.9342	87192.8
25.7933	0.0885962	26.7952	12998.3		20.8038	0.0892364	21.6175	39222.4		17.7978	0.987342	17.951	87282.9
25.8091	0.0927857	26.8121	12984.4		20.8196	0.0977855	21.6343	39213.6		17.8136	0.994431	17.9679	87311
25.8249	0.097269	26.8289	12970.6		20.8354	0.107664	21.6512	39202.5		17.8294	0.999214	17.9847	87317.4
25.8407	0.102072	26.8457	12961.2		20.8512	0.119024	21.668	39176.2		17.8452	1	18.0015	87322.6
25.8565	0.107165	26.8626	12949.1		20.867	0.132106	21.6848	39142.5		17.861	0.999944	18.0184	87320.3
25.8723	0.112571	26.8794	12936.3		20.8828	0.147007	21.7017	39110.9		17.8768	0.999888	18.0352	87311
25.8881	0.118334	26.8963	12924		20.8986	0.163833	21.7185	39074.1		17.8926	0.995965	18.052	87310
25.9039	0.124467	26.9131	12911		20.9144	0.18278	21.7353	39029.6		17.9084	0.990123	18.0689	87364
25.9197	0.130966	26.9299	12899		20.9301	0.204005	21.7522	38981		17.9242	0.982459	18.0857	87497.6
25.9355	0.137913	26.9468	12887.7		20.9459	0.22754	21.769	38929.7		17.9399	0.973153	18.1025	87506.1
25.9512	0.145407	26.9636	12874.5		20.9617	0.253341	21.7858	38885.1		17.9557	0.962232	18.1194	87456.2
25.967	0.15341	26.9804	12863.6		20.9775	0.281348	21.8027	38850.7		17.9715	0.949743	18.1362	87427.3
25.9828	0.161941	26.9973	12860.9		20.9933	0.31144	21.8195	38818.2		17.9873	0.935849	18.153	87422.7
25.9986	0.17105	27.0141	12866.9		21.0091	0.343296	21.8363	38774.9		18.0031	0.920744	18.1699	87414.8
26.0144	0.180762	27.0309	12878.9		21.0249	0.376712	21.8532	38712		18.0189	0.904611	18.1867	87354.8
26.0302	0.191111	27.0478	12889		21.0407	0.41155	21.87	38635		18.0347	0.887514	18.2035	87269.8
26.046	0.202168	27.0646	12890.6		21.0565	0.447578	21.8868	38561.7		18.0505	0.869555	18.2204	87174.6
26.0618	0.213925	27.0814	12891.2		21.0722	0.484496	21.9037	38506.4		18.0663	0.850883	18.2372	87064.8
26.0776	0.226404	27.0983	12896.9		21.088	0.521871	21.9205	38473.1		18.082	0.831573	18.254	87005.9
26.0933	0.239617	27.1151	12900.2		21.1038	0.559197	21.9373	38457.2		18.0978	0.811845	18.2709	86939.1
26.1091	0.253615	27.1319	12895.2		21.1196	0.596314	21.9542	38445.5		18.1136	0.791721	18.2877	86914.7
26.1249	0.268403	27.1488	12888.2		21.1354	0.632937	21.971	38415.6		18.1294	0.771228	18.3046	86861.4
26.1407	0.283887	27.1656	12883.9		21.1512	0.668835	21.9878	38354.4		18.1452	0.750505	18.3214	86726.4
26.1565	0.300164	27.1824	12882.7		21.167	0.703662	22.0047	38277.7		18.161	0.729632	18.3382	86588.4
26.1723	0.317333	27.1993	12884		21.1828	0.737042	22.0215	38199.4		18.1768	0.708741	18.3551	86516.5
26.1881	0.335282	27.2161	12881.4		21.1986	0.768745	22.0383	38125.3		18.1926	0.68793	18.3719	86483.8
26.2039	0.354052	27.2329	12873.2		21.2144	0.798678	22.0552	38068.8		18.2084	0.667197	18.3887	86390.2
26.2197	0.373621	27.2498	12867.2		21.2301	0.826715	22.072	38021.4		18.2242	0.646671	18.4056	86229.5
26.2355	0.393889	27.2666	12868.9		21.2459	0.852733	22.0889	37961.1		18.2399	0.62633	18.4224	86105.4
26.2512	0.414849	27.2834	12877.1		21.2617	0.876611	22.1057	37892.7		18.2557	0.606167	18.4392	85927.1
26.267	0.436359	27.3003	12887.9		21.2775	0.898342	22.1225	37829.5		18.2715	0.586269	18.4561	85730.7
26.2828	0.458393	27.3171	12901.2		21.2933	0.917859	22.1394	37771.3		18.2873	0.566678	18.4729	85520
26.2986	0.481033	27.3339	12912		21.3091	0.935147	22.1562	37703.8		18.3031	0.547455	18.4897	85305.8
26.3144	0.50412	27.3508	12920.5		21.3249	0.950235	22.173	37626.8		18.3189	0.528648	18.5066	85169.8
26.3302	0.527646	27.3676	12930.9		21.3407	0.963107	22.1899	37554.3		18.3347	0.510197	18.5234	85012.3
26.346	0.551484	27.3845	12936.9		21.3565	0.973901	22.2067	37495.8		18.3505	0.49212	18.5402	84735.7
26.3618	0.575464	27.4013	12936.6		21.3723	0.982786	22.2235	37451.9		18.3663	0.474544
26.3776	0.599509	27.4181	12937.8		21.388	0.989841	22.2404	37402.8		18.3821	0.457468
26.3934	0.623599	27.435	12934.6		21.4038	0.9951	22.2572	37331.8		18.3978	0.4408
26.4091	0.647659	27.4518	12931.3		21.4196	0.998659	22.274	37248.6		18.4136	0.424568
26.4249	0.671619	27.4686	12945.8		21.4354	0.9996	22.2909	37165.3		18.4294	0.408763
26.4407	0.69535	27.4855	12974.9		21.4512	1	22.3077	37078.4		18.4452	0.393415
26.4565	0.718788	27.5023	12987.4		21.467	0.999163	22.3245	36993.5		18.461	0.378517
26.4723	0.74172	27.5191	12972.6		21.4828	0.998326	22.3414	36917.2		18.4768	0.364116
26.4881	0.764043	27.536	12946.7		21.4986	0.995124	22.3582	36842.3		18.4926	0.350171
26.5039	0.785826	27.5528	12929.9		21.5144	0.990877	22.375	36771.3		18.5084	0.336633
26.5197	0.806955	27.5696	12927.9		21.5301	0.985661	22.3919	36706.7		18.5242	0.323533
26.5355	0.827322	27.5865	12925.9		21.5459	0.979607	22.4087	36654.1		18.5399	0.3109
26.5512	0.84688	27.6033	12906.4		21.5617	0.972832	22.4255	36620.8		18.5557	0.298696
26.567	0.865495	27.6201	12879.4		21.5775	0.965402	22.4424	36589.5		18.5715	0.286854
26.5828	0.883154	27.637	12863.5		21.5933	0.957332	22.4592	36554.4		18.5873	0.275366
26.5986	0.8997				21.6091	0.948679	22.476	36543.9		18.6031	0.26428
26.6144	0.915066				21.6249	0.939511	22.4929	36568.1		18.6189	0.253572
26.6302	0.929341				21.6407	0.92986	22.5097	36567.4		18.6347	0.243217
26.646	0.942446				21.6565	0.919821	22.5265	36503.7		18.6505	0.233204
26.6618	0.954284				21.6723	0.909481	22.5434	36419.6		18.6663	0.22354
26.6776	0.964842				21.688	0.898827	22.5602	36347.6		18.6821	0.214245
26.6934	0.974097				21.7038	0.887886	22.5771	36290.9		18.6978	0.205334
26.7091	0.98205				21.7196	0.876745	22.5939	36251.8		18.7136	0.196763
26.7249	0.988622				21.7354	0.865438	22.6107	36220.2		18.7294	0.188509
26.7407	0.993797				21.7512	0.853909	22.6276	35667.2		18.7452	0.180548
26.7565	0.997594				21.767	0.842257				18.761	0.172896
26.7723	1				21.7828	0.830515				18.7768	0.165559
26.7881	0.999819				21.7986	0.818674				18.7926	0.158475
26.8039	0.999639				21.8144	0.806757				18.8084	0.151672
26.8197	0.998945				21.8301	0.794761				18.8242	0.145176
26.8355	0.995876				21.8459	0.782716				18.8399	0.139023
26.8512	0.991486				21.8617	0.770742				18.8557	0.13317
26.867	0.985814				21.8775	0.758755				18.8715	0.127525
26.8828	0.978853				21.8933	0.746695				18.8873	0.122151
26.8986	0.970672				21.9091	0.734543				18.9031	0.117059
26.9144	0.961367				21.9249	0.722382				18.9189	0.112206
26.9302	0.950942				21.9407	0.71031				18.9347	0.107622
26.946	0.939457				21.9565	0.698233				18.9505	0.103356
26.9618	0.926945				21.9723	0.686162				18.9663	0.0993871
26.9776	0.913532				21.988	0.674175				18.9821	0.0956996
26.9934	0.899286				22.0038	0.662229				18.9978	0.0922874
27.0091	0.884132				22.0196	0.650333				19.0136	0.0891554
27.0249	0.86817				22.0354	0.638502				19.0294	0.0863022
27.0407	0.851553				22.0512	0.626765				19.0452	0.0837074
27.0565	0.834316				22.067	0.615113				19.061	0.0813719
27.0723	0.816542				22.0828	0.603509				19.0768	0.0792955
27.0881	0.798276				22.0986	0.591977				19.0926	0.0774689
27.1039	0.779627				22.1144	0.580554				19.1084	0.0758669
27.1197	0.760698				22.1302	0.569293				19.1242	0.0744712
27.1355	0.741499				22.1459	0.558134
27.1513	0.722006				22.1617	0.546977
27.167	0.702301				22.1775	0.535871
27.1828	0.68249				22.1933	0.524854
27.1986	0.662685				22.2091	0.513947
27.2144	0.642895				22.2249	0.503136
27.2302	0.623174				22.2407	0.492418
27.246	0.603614				22.2565	0.481771
27.2618	0.584214				22.2723	0.471255
27.2776	0.564967				22.288	0.460851
27.2934	0.545885				22.3038	0.450559
27.3091	0.527051				22.3196	0.440401
27.3249	0.508508				22.3354	0.430354
27.3407	0.49028				22.3512	0.420436
27.3565	0.472421				22.367	0.410641
27.3723	0.454946				22.3828	0.40095
27.3881	0.437886				22.3986	0.391391
27.4039	0.421216				22.4144	0.381937
27.4197	0.404841				22.4302	0.372678
27.4355	0.388863				22.4459	0.363572
27.4513	0.373308				22.4617	0.354514
27.467	0.358166				22.4775	0.345567
27.4828	0.343488				22.4933	0.336711
27.4986	0.329282				22.5091	0.327952
27.5144	0.315503				22.5249	0.319359
27.5302	0.302178				22.5407	0.310898
27.546	0.289325				22.5565	0.302562
27.5618	0.276928				22.5723	0.294367
27.5776	0.264912				22.588	0.286279
27.5934	0.253254				22.6038	0.278306
27.6091	0.242016				22.6196	0.270476
27.6249	0.231224				22.6354	0.262779
27.6407	0.220809				22.6512	0.255196
27.6565	0.210795				22.667	0.247753
27.6723	0.201151				22.6828	0.240468
27.6881	0.191889				22.6986	0.233329
27.7039	0.183033				22.7144	0.226318
27.7197	0.174538				22.7302	0.219447
27.7355	0.1664				22.7459	0.212695
27.7513	0.158607				22.7617	0.206077
27.767	0.151136				22.7775	0.199612
27.7828	0.143996				22.7933	0.193282
27.7986	0.137169				22.8091	0.187075
27.8144	0.130719				22.8249	0.181003
27.8302	0.124584				22.8407	0.175098
27.846	0.118671				22.8565	0.169382
27.8618	0.113025				22.8723	0.163766
27.8776	0.107642				22.8881	0.158235
27.8934	0.102481				22.9038	0.152838
27.9092	0.097542				22.9196	0.147567
27.9249	0.0928608				22.9354	0.142428
27.9407	0.0884288				22.9512	0.137422
27.9565	0.0842058				22.967	0.132478
27.9723	0.0801836				22.9828	0.127671
27.9881	0.0763529				22.9986	0.123049
28.0039	0.0727076				23.0144	0.118549
28.0197	0.0692528				23.0302	0.114171
28.0355	0.0659869				23.0459	0.109912
28.0513	0.0628728				23.0617	0.105775
28.067	0.0599				23.0775	0.101761
28.0828	0.0570916				23.0933	0.0978545
28.0986	0.0544391				23.1091	0.0940741
28.1144	0.0519245				23.1249	0.0904189
28.1302	0.0495472				23.1407	0.0868789
28.146	0.0472928				23.1565	0.0834405
28.1618	0.0451597				23.1723	0.080093
28.1776	0.0431085				23.1881	0.0768714
28.1934	0.0411621				23.2038	0.0737799
28.2092	0.0393498				23.2196	0.0707877
28.2249	0.0376302				23.2354	0.0678996
28.2407	0.0360001				23.2512	0.0651147
28.2565	0.0344631				23.267	0.0624307
28.2723	0.0330055				23.2828	0.0598167
28.2881	0.0316273				23.2986	0.057286
					23.3144	0.0548735
					23.3302	0.0525594
					23.346	0.0503345
					23.3617	0.0482023
					23.3775	0.0461539
					23.3933	0.0441954
					23.4091	0.0423162
					23.4249	0.0405111
					23.4407	0.0387818
					23.4565	0.0371228
					23.4723	0.0355322
					23.4881	0.0340092
					23.5038	0.0325504
					23.5196	0.0311557
					23.5354	0.0298201
					23.5512	0.0285421
					23.567	0.0273222
					23.5828	0.0261553
					23.5986	0.0250406
					23.6144	0.023975

## Sheet: Fig_6
Fig 6B											Fig 6B
Raw Data	Mock			HPV18 E7(WT)			HPV18 E7(AA)
PTPN14	0.795536	1.1487	1.09429	1.30737	0.950439	1.0693	1.00696	0.926588	1.76541
KRT4	1.21982	1.12246	0.730353	0.394109	0.485205	0.199805	1.23971	1.53688	1.24833
KRT10	0.880666	0.997692	1.13813	0.428292	0.449585	0.211198	1.08673	1.12506	1.15669
KRT1	0.838956	0.963707	1.23685	0.874583	1.0693	1.26284	1.04972	0.972655	1.18099
Average	Mock			HPV18 E7(WT)			HPV18 E7(AA)
PTPN14	1.01284			1.10904			1.23298
KRT4	1.02421			0.359706			1.34164
KRT10	1.0055			0.363025			1.12283
KRT1	1.01317			1.06891			1.06779
STDEV	Mock			HPV18 E7(WT)			HPV18 E7(AA)
PTPN14	0.190149			0.181752			0.462839
KRT4	0.259102			0.145777			0.169135
KRT10	0.12891			0.131917			0.03503
KRT1	0.203505			0.194127			0.105338
Fig 6C
Raw Data	Mock			HPV18 E7(WT)			HPV18 E7(AA)
	#1	#2	#3	#1	#2	#3	#1	#2	#3
Day 0	1613540	1619280	1593310	1070590	1068310	1056780	1136170	1153670	1153930
Day 1	2735920	2765190	2751120	2477660	2545210	2526810	2301370	2375310	2243780
Day 2	4244160	4372150	4356470	4819750	5227120	4831960	3965280	4339150	4065210
Day 3	4530760	4664290	4674410	7594310	8017670	7414150	5741260	6420460	5714640
Day 4	4592650	4838840	4509890	9967950	10565510	9823800	6588050	8876770	6745420
Average	Mock			HPV18 E7(WT)			HPV18 E7(AA)
Day 0	1608710			1.06523e+06			1.14792e+06
Day 1	2.75074e+06			2516560			2306820
Day 2	4324260			4959610			4.12321e+06
Day 3	4.62315e+06			7.67538e+06			5.95879e+06
Day 4	4.64713e+06			1.01191e+07			7.40341e+06
Relative level	Mock			HPV18 E7(WT)			HPV18 E7(AA)
Day 0	1.003	1.00657	0.990427	1.00503	1.00289	0.992071	0.989761	1.00501	1.00523
Day 1	1.70069	1.71889	1.71014	2.32595	2.38936	2.37209	2.00481	2.06922	1.95464
Day 2	2.63824	2.7178	2.70805	4.52462	4.90705	4.53609	3.45431	3.78	3.54136
Day 3	2.81639	2.8994	2.90569	7.12929	7.52673	6.96016	5.00143	5.59311	4.97824
Day 4	2.85487	3.0079	2.80342	9.35759	9.91856	9.22226	5.7391	7.73289	5.87619
Average of RL	Mock			HPV18 E7(WT)			HPV18 E7(AA)
Day 0	1			1			1
Day 1	1.70991			2.36246			2.00956
Day 2	2.68803			4.65592			3.59189
Day 3	2.87383			7.20539			5.19093
Day 4	2.88873			9.49947			6.4494
STDEV	Mock			HPV18 E7(WT)			HPV18 E7(AA)
Day 0	0.00848015			0.00695			0.00886777
Day 1	0.00909961			0.0327837			0.0574378
Day 2	0.0433952			0.21756			0.168623
Day 3	0.0498379			0.290848			0.348492
Day 4	0.106363			0.369194			1.11365
Fig 6D
Raw Data	Mock	WT	AA
#1	6.148	71.023	23.039
#2	8.854	78.095	27.513
#3	4.725	70.793	20.807
Average	6.57567	73.3037	23.7863
STDEV	2.09746	4.15101	3.41489
Full area	101.893
Percentage	0.064535	0.719418	0.233444
Fig 6E
Raw Data	Mock	WT	AA
#1	13.489	63.639	38.523
#2	12.403	65.409	40.9
#3	11.655	50.219	41.44
#4	9.993	50.174	37.498
#5	11.378	49.52	34.157
Average	11.7836	55.7922	38.5036
STDEV	1.29222	8.00032	2.92702

## Sheet: Fig_7
Fig 7A
-
Raw Data	Luc	Renilla Luc	L/RL	Relative L/RL	Average	STDEV
#1	964	513804	0.0018762	0.90956	1	0.127901
#2	834	370780	0.00224931	1.09044
YAP
Raw Data	Luc	Renilla Luc	L/RL	Relative L/RL	Average	STDEV
#1	2642	180510	0.0146363	7.09551	6.81636	0.394768
#2	1562	115835	0.0134847	6.53722
YAP + PTPN14(WT)
Raw Data	Luc	Renilla Luc	L/RL	Relative L/RL	Average	STDEV
#1	3198	246341	0.012982	6.29352	5.63605	0.929805
#2	2500	243437	0.0102696	4.97858
YAP + PTPN14(SQA)
Raw Data	Luc	Renilla Luc	L/RL	Relative L/RL	Average	STDEV
#1	2426	296974	0.00816907	3.96027	3.86291	0.137682
#2	2800	360480	0.00776742	3.76555
Fig 7B
Raw Data	Mock		PTPN14(WT)		PTPN14(SQA)
	CYR61	CTGF	CYR61	CTGF	CYR61	CTGF
#1	0.97716	1.01866	0.842842	0.743979	0.297989	0.556068
#2	0.990801	1.01162	0.854607	0.808508	0.308498	0.537126
#3	1.03288	0.97041	0.897095	0.814131	0.31498	0.56383
Average	1.00028	1.00023	0.864848	0.788873	0.307156	0.552342
STDEV	0.029042	0.0260619	0.0285399	0.0389807	0.00857453	0.0137365
Fig 7C
Raw Data	Mock		PTPN14(WT)		PTPN14(SQA)
	N/C	C	N/C	C	N/C	C
#1	19	0	18	3	7	8
#2	17	0	19	1	8	10
Average	18	0	18.5	2	7.5	9
STDEV	1.41421	0	0.707107	1.41421	0.707107	1.41421
Average(%)	1	0	0.902439	0.097561	0.454545	0.545455
STDEV(%)	0.0785674	0	0.034493	0.068986	0.042855	0.0857099
Fig 7D
Raw Data	Mock			PTPN14(WT)			PTPN14(SQA)
	#1	#2	#3	#1	#2	#3	#1	#2	#3
Day 0	360760	355830	360470	475090	472300	493420	610800	634080	629540
Day 1	1161560	1229260	1165990	1292260	1359000	1374560	1566790	1600080	1497110
Day 2	2002400	2221320	2201710	2241490	2478950	2440700	2644140	2626310	2465030
Day 3	2821170	3292240	3250700	3166090	3508920	3664440	3827650	3618610	3251460
Day 4	3846020	4643960	4503700	3895960	4878710	4888980	4779720	4629510	4019570
Average	Mock			PTPN14(WT)			PTPN14(SQA)
Day 0	359020			480270			624807
Day 1	1.1856e+06			1341940			1554660
Day 2	2141810			2.38705e+06			2.57849e+06
Day 3	3121370			3.44648e+06			3.56591e+06
Day 4	4.33123e+06			4554550			4.47627e+06
Relative level	Mock			PTPN14(WT)			PTPN14(SQA)
Day 0	1.00485	0.991115	1.00404	0.989214	0.983405	1.02738	0.977582	1.01484	1.00758
Day 1	3.23536	3.42393	3.2477	2.69069	2.82966	2.86206	2.50764	2.56092	2.39612
Day 2	5.57741	6.18718	6.13256	4.66715	5.16158	5.08193	4.23193	4.2034	3.94527
Day 3	7.85797	9.17007	9.05437	6.59231	7.30614	7.62996	6.12614	5.79157	5.20395
Day 4	10.7126	12.9351	12.5444	8.11202	10.1583	10.1796	7.64992	7.40951	6.4333
Average of RL	Mock			PTPN14(WT)			PTPN14(SQA)
Day 0	1			1			1
Day 1	3.30233			2.79414			2.48823
Day 2	5.96571			4.97022			4.12687
Day 3	8.69414			7.17614			5.70722
Day 4	12.064			9.48331			7.16424
STDEV	Mock			PTPN14(WT)			PTPN14(SQA)
Day 0	0.00770549			0.0238894			0.0197512
Day 1	0.105489			0.0910361			0.0840992
Day 2	0.337391			0.265472			0.157914
Day 3	0.726447			0.530898			0.466845
Day 4	1.1866			1.18762			0.644325
Fig 7E
Raw Data	Mock	WT	SQA
#1	235	259	168
#2	280	253	135
#3	285	246	130
Average	266.667	252.667	144.333
STDEV	27.5379	6.50641	20.6478
Fig 7F
Migration				Invasion
Raw Data	Mock	WT	SQA	Raw Data	Mock	WT	SQA
#1	297	262	119	#1	275	197	69
#2	269	245	94	#2	260	172	61
Average	283	253.5	106.5	Average	267.5	184.5	65
STDEV	19.799	12.0208	17.6777	STDEV	10.6066	17.6777	5.65685

## Sheet: S7B_Fig
PTPN14−HPV16 E7					PTPN14−HPV18 E7					PTPN14−HPV1A E7					PTPN14−HPV4 E7					PTPN14−HPV11 E7					PTPN14−HPV38 E7
time (min)	RI	time (min)	Molar Mass		time (min)	RI	time (min)	Molar Mass		time (min)	RI	time (min)	Molar Mass		time (min)	RI	time (min)	Molar Mass		time (min)	RI	time (min)	Molar Mass		time (min)	RI	time (min)	Molar Mass
17.3323	0.0774736	17.5239	80790		17.2845	0.124975	17.4729	96176.8		17.3481	0.0690562	17.5143	75474.9		17.3364	0.105186	17.562	91709.5		17.0522	0.0450308	17.2662	100132		17.3588	0.0920779	17.6536	89298.7
17.3481	0.0924472	17.5407	80589.1		17.3003	0.139773	17.4897	96016		17.3639	0.0823566	17.5311	75966		17.3522	0.116285	17.5788	90941.5		17.068	0.0523123	17.2831	99176.4		17.3746	0.0962982	17.6704	90890.9
17.3639	0.109674	17.5575	80541.9		17.3161	0.156019	17.5066	95364		17.3797	0.0977853	17.548	76396		17.368	0.129087	17.5956	90224		17.0838	0.0609903	17.2999	98213.1		17.3904	0.101049	17.6872	90425.1
17.3797	0.129275	17.5744	80593.2		17.3319	0.173723	17.5234	94708		17.3955	0.115412	17.5648	76808.7		17.3838	0.1438	17.6125	89651.3		17.0996	0.071226	17.3167	97315.6		17.4062	0.106389	17.7041	89868.1
17.3955	0.151246	17.5912	80517.1		17.3477	0.192973	17.5402	94111.5		17.4113	0.135386	17.5816	77304		17.3996	0.160526	17.6293	89159.6		17.1154	0.0832492	17.3336	96399.3		17.422	0.112421	17.7209	89458.1
17.4113	0.175651	17.608	80512		17.3634	0.213766	17.5571	93660.4		17.4271	0.157697	17.5985	77618.3		17.4154	0.179299	17.6461	88705.3		17.1311	0.0972568	17.3504	95697.3		17.4378	0.119185	17.7377	89299.3
17.4271	0.202304	17.6249	80498.2		17.3792	0.235989	17.5739	93195		17.4428	0.182422	17.6153	77926.4		17.4312	0.200221	17.663	88381.5		17.1469	0.113287	17.3672	95023.6		17.4536	0.126729	17.7546	89254.6
17.4428	0.231202	17.6417	80515.7		17.395	0.2598	17.5907	92454.9		17.4586	0.209511	17.6321	78200.4		17.4469	0.223257	17.6798	87838		17.1627	0.131507	17.3841	94300.3		17.4694	0.13514	17.7714	89140.6
17.4586	0.262463	17.6585	80673.9		17.4108	0.285274	17.6076	91757.8		17.4744	0.238665	17.649	78455.6		17.4627	0.248457	17.6966	87329.2		17.1785	0.151995	17.4009	93499.2		17.4851	0.144468	17.7882	88889.6
17.4744	0.295764	17.6754	80734.3		17.4266	0.312204	17.6244	91106		17.4902	0.269932	17.6658	78700.8		17.4785	0.275767	17.7135	86880.7		17.1943	0.174759	17.4177	92656.5		17.5009	0.154869	17.8051	88814.6
17.4902	0.330992	17.6922	80779.3		17.4424	0.3406	17.6412	90448.5		17.506	0.303352	17.6826	78982.4		17.4943	0.304884	17.7303	86502.7		17.2101	0.19989	17.4346	91914.7		17.5167	0.166311	17.8219	88631.2
17.506	0.367879	17.709	80815.9		17.4582	0.370324	17.6581	89864		17.5218	0.338568	17.6995	79194.7		17.5101	0.33577	17.7471	86189		17.2259	0.227439	17.4514	91293.2		17.5325	0.178742	17.8387	88578.2
17.5218	0.406052	17.7259	80839.9		17.474	0.401184	17.6749	89249.6		17.5376	0.375353	17.7163	79387		17.5259	0.368301	17.764	85920.2		17.2417	0.257225	17.4682	90743.9		17.5483	0.192248	17.8556	88463.9
17.5376	0.445186	17.7427	80862.4		17.4898	0.433041	17.6917	88664.8		17.5534	0.413441	17.7331	79561.8		17.5417	0.401959	17.7808	85647.2		17.2575	0.289052	17.4851	90231.3		17.5641	0.2069	17.8724	88482.3
17.5534	0.484926	17.7595	80866.7		17.5055	0.465706	17.7086	88061.4		17.5692	0.452607	17.75	79740.6		17.5575	0.436722	17.7976	85392.9		17.2733	0.322729	17.5019	89731.9		17.5799	0.222757	17.8892	88323.7
17.5692	0.525085	17.7764	80912.4		17.5213	0.499097	17.7254	87497.3		17.585	0.492442	17.7668	79911		17.5733	0.472431	17.8145	85130.9		17.289	0.357999	17.5187	89219.6		17.5957	0.239845	17.9061	88211.6
17.585	0.565392	17.7932	81021.7		17.5371	0.533101	17.7422	86938		17.6007	0.53242	17.7837	79991.4		17.5891	0.508757	17.8313	84907.4		17.3048	0.39467	17.5356	88654.6		17.6115	0.258087	17.9229	88135.2
17.6007	0.605449	17.81	81117.3		17.5529	0.567381	17.7591	86446.2		17.6165	0.572335	17.8005	80083.9		17.6048	0.545497	17.8481	84716.3		17.3206	0.432579	17.5524	88136.9		17.6272	0.277665	17.9398	88156.3
17.6165	0.645016	17.8269	81279.8		17.5687	0.601788	17.7759	85981.9		17.6323	0.61206	17.8173	80172.6		17.6206	0.582322	17.865	84489.6		17.3364	0.471391	17.5692	87709.9		17.643	0.298504	17.9566	88113
17.6323	0.683572	17.8437	81367.9		17.5845	0.636062	17.7927	85500.1		17.6481	0.651165	17.8342	80290		17.6364	0.618952	17.8818	84325.9		17.3522	0.510746	17.5861	87294.9		17.6588	0.320371	17.9734	88029.4
17.6481	0.720654	17.8605	81477		17.6003	0.669818	17.8096	85022.8		17.6639	0.689241	17.851	80429		17.6522	0.655069	17.8986	84108.6		17.368	0.550248	17.6029	86864.6		17.6746	0.343235	17.9903	88008.5
17.6639	0.756192	17.8774	81617.4		17.6161	0.702985	17.8264	84590.2		17.6797	0.725958	17.8678	80613.4		17.668	0.690474	17.9155	83984		17.3838	0.589636	17.6197	86458		17.6904	0.367143	18.0071	87975.9
17.6797	0.790047	17.8942	81637.2		17.6319	0.735393	17.8432	84142.4		17.6955	0.761213	17.8847	80808.7		17.6838	0.72495	17.9323	83924.9		17.3996	0.628636	17.6366	86124.8		17.7062	0.392068	18.0239	87889.3
17.6955	0.821855	17.911	81587.1		17.6477	0.766708	17.8601	83773		17.7113	0.794675	17.9015	81166.6		17.6996	0.757973	17.9492	83647.4		17.4154	0.666901	17.6534	85860.4		17.722	0.417773	18.0408	87785.7
17.7113	0.851492	17.9279	81568.6		17.6634	0.796823	17.8769	83411		17.7271	0.825975	17.9183	81281.6		17.7154	0.789453	17.966	83442		17.4312	0.704006	17.6702	85726		17.7378	0.444229	18.0576	87696.7
17.7271	0.878713	17.9447	81662.9		17.6792	0.825399	17.8937	82894.7		17.7428	0.854897	17.9352	81277.3		17.7312	0.819192	17.9828	83369.9		17.4469	0.739613	17.6871	85465.9		17.7536	0.471474	18.0744	87608.1
17.7428	0.903399	17.9616	81749.8		17.695	0.852272	17.9106	82445.3		17.7586	0.881465	17.952	81151.5		17.7469	0.846811	17.9997	83257.2		17.4627	0.773517	17.7039	85034.9		17.7694	0.49932	18.0913	87505.6
17.7586	0.925404	17.9784	81785.2		17.7108	0.877184	17.9274	82064.4		17.7744	0.905624	17.9688	81160.7		17.7627	0.872416	18.0165	83118.6		17.4785	0.805598	17.7208	84825.1		17.7851	0.52762	18.1081	87393.2
17.7744	0.944648	17.9952	81901.8		17.7266	0.90001	17.9443	81712.3		17.7902	0.927178	17.9857	81198.7		17.7785	0.895988	18.0333	83047.4		17.4943	0.835585	17.7376	84564.2		17.8009	0.556159	18.1249	87316
17.7902	0.961118	18.0121	81998.9		17.7424	0.920809	17.9611	81394.8		17.806	0.945978	18.0025	81349.1		17.7943	0.91724	18.0502	82966.8		17.5101	0.863374	17.7544	84274.1		17.8167	0.584815	18.1418	87214.3
17.806	0.974714	18.0289	82074.3		17.7582	0.93934	17.9779	81049.8		17.8218	0.962037	18.0193	81380.3		17.8101	0.936157	18.067	82880		17.5259	0.888833	17.7713	83991.6		17.8325	0.613418	18.1586	87129.4
17.8218	0.985454	18.0457	82132.2		17.774	0.955524	17.9948	80718		17.8376	0.975336	18.0362	81363.3		17.8259	0.952651	18.0838	82908.5		17.5417	0.911836	17.7881	83719.8		17.8483	0.641899	18.1754	87046.8
17.8376	0.993503	18.0626	82215.5		17.7898	0.969304	18.0116	80419.5		17.8534	0.985913	18.053	81381.5		17.8417	0.966727	18.1007	82922.1		17.5575	0.932222	17.8049	83464.4		17.8641	0.67008	18.1923	87043.7
17.8534	0.998924	18.0794	82276.7		17.8056	0.980647	18.0284	80179.8		17.8692	0.99383	18.0698	81359.8		17.8575	0.978434	18.1175	82766.8		17.5733	0.949938	17.8218	83300.6		17.8799	0.697683	18.2091	87045.8
17.8692	0.999922	18.0962	82512.1		17.8213	0.989556	18.0453	79911.2		17.885	0.999085	18.0867	81385.1		17.8733	0.987757	18.1343	82701.1		17.589	0.965022	17.8386	83089.6		17.8957	0.724629	18.2259	86818.7
17.885	1	18.1131	82599.8		17.8371	0.995993	18.0621	79665.4		17.9007	0.99999	18.1035	81381.4		17.8891	0.994668	18.1512	82548.3		17.6048	0.97748	17.8554	82900.3		17.9115	0.750875	18.2428	86688.5
17.9007	0.997901	18.1299	82638.3		17.8529	1	18.0789	79416.4		17.9165	1	18.1203	81344.6		17.9048	0.999253	18.168	82522.5		17.6206	0.98731	17.8723	82769		17.9273	0.77631	18.2596	86545.7
17.9165	0.995802	18.1467	82613.4		17.8687	0.999634	18.0958	79168.1		17.9323	0.997866	18.1372	81329.3		17.9206	1	18.1848	82424.7		17.6364	0.994559	17.8891	82578.8		17.943	0.800728	18.2764	86455.1
17.9323	0.989432	18.1636	82703.8		17.8845	0.999269	18.1126	79014		17.9481	0.995731	18.154	81336.5		17.9364	0.999948	18.2017	82278		17.6522	0.99931	17.9059	82375.1		17.9588	0.82391	18.2933	86393.9
17.9481	0.981219	18.1804	82711.1		17.9003	0.998059	18.1294	78859.3		17.9639	0.989348	18.1708	81407		17.9522	0.999896	18.2185	82177.2		17.668	1	17.9228	82172.9		17.9746	0.845881	18.3101	86216.7
17.9639	0.971223	18.1972	82700.8		17.9161	0.993039	18.1463	78708.9		17.9797	0.981076	18.1877	81357.6		17.968	0.996041	18.2353	82050		17.6838	0.999845	17.9396	81973.5		17.9904	0.866649	18.3269	86017.2
17.9797	0.9595	18.2141	82675.9		17.9319	0.985999	18.1631	78517		17.9955	0.971071	18.2045	81288.7		17.9838	0.990334	18.2522	81981.1		17.6996	0.999691	17.9564	81776.3		18.0062	0.886097	18.3438	85919.4
17.9955	0.946192	18.2309	82722.8		17.9477	0.977001	18.1799	78311.6		18.0113	0.95944	18.2214	81224.7		17.9996	0.982886	18.269	81937.4		17.7154	0.99552	17.9733	81550.4		18.022	0.904055	18.3606	85857.4
18.0113	0.931514	18.2477	82748.8		17.9634	0.966236	18.1968	78123.1		18.0271	0.946345	18.2382	81163.5		18.0154	0.973793	18.2858	81804.7		17.7312	0.989392	17.9901	81336.9		18.0378	0.920456	18.3774	85712
18.0271	0.915694	18.2646	82714.6		17.9792	0.953893	18.2136	77902.1		18.0428	0.931927	18.255	81204.5		18.0312	0.963271	18.3027	81640.9		17.7469	0.981454	18.0069	81117.4		18.0536	0.935333	18.3943	85489.6
18.0428	0.898785	18.2814	82630.3		17.995	0.940068	18.2304	77675.4		18.0586	0.916368	18.2719	81151.1		18.0469	0.95146	18.3195	81466.9		17.7627	0.971824	18.0238	80899.4		18.0694	0.948688	18.4111	85266.1
18.0586	0.880928	18.2982	82528.3		18.0108	0.924877	18.2473	77495.2		18.0744	0.899759	18.2887	81064.1		18.0627	0.938388	18.3363	81284.3		17.7785	0.960655	18.0406	80798.1		18.0851	0.960481	18.428	85111
18.0744	0.862362	18.3151	82482.7		18.0266	0.908384	18.2641	77351.7		18.0902	0.882252	18.3055	80952.1		18.0785	0.924206	18.3532	81161.6		17.7943	0.948057	18.0574	80704.5		18.1009	0.970784	18.4448	85088.7
18.0902	0.843144	18.3319	82619.8		18.0424	0.890837	18.2809	77193.7		18.106	0.86405	18.3224	80863.2		18.0943	0.909016	18.37	81032.3		17.8101	0.934159	18.0743	80582.2		18.1167	0.979543	18.4616	84884.5
18.106	0.82343	18.3487	82646.4		18.0582	0.872415	18.2978	77000.7		18.1218	0.845303	18.3392	80767.9		18.1101	0.892953	18.3869	80883.5		17.8259	0.919098	18.0911	80399.9		18.1325	0.986763	18.4785	84603.8
18.1218	0.803323	18.3656	82606.6		18.074	0.853093	18.3146	76836.9		18.1376	0.826007	18.356	80630.5		18.1259	0.87614	18.4037	80805.6		17.8417	0.902985	18.1079	80158		18.1483	0.992492	18.4953	84395.1
18.1376	0.782914	18.3824	82606.1		18.0898	0.83301	18.3314	76653.3		18.1534	0.806151	18.3729	80479.7		18.1417	0.858683	18.4205	80698		17.8575	0.885965	18.1248	79996.3		18.1641	0.996751	18.5121	84186.3
18.1534	0.762324	18.3993	82440.7		18.1056	0.812365	18.3483	76472.6		18.1692	0.785961	18.3897	80345.7		18.1575	0.840813	18.4374	80673.4		17.8733	0.868154	18.1416	79802.7		18.1799	0.99957	18.529	83973.6
18.1692	0.741633	18.4161	82274.3		18.1213	0.79122	18.3651	76276		18.185	0.765647				18.1733	0.822479	18.4542	80617.9		17.8891	0.849684	18.1584	79617.6		18.1957	1	18.5458	83711.5
18.185	0.721063	18.4329	82210.7		18.1371	0.769768	18.382	76057.5		18.2007	0.745139				18.1891	0.803631	18.471	80520.2		17.9048	0.830713	18.1753	79442.2		18.2115	0.999935	18.5626	83441.2
18.2007	0.700531	18.4498	82170.3		18.1529	0.748085	18.3988	75837.8		18.2165	0.724549				18.2048	0.784487	18.4879	80378.3		17.9206	0.811243	18.1921	79544.1		18.2273	0.99987	18.5795	83231.1
18.2165	0.6799	18.4666	82194.1		18.1687	0.726296	18.4156	73751.6		18.2323	0.704045				18.2206	0.765133	18.5047	80270.8		17.9364	0.791387	18.209	79670		18.243	0.997404	18.5963	82993.1
18.2323	0.65944	18.4834	82164.9		18.1845	0.704502				18.2481	0.683615				18.2364	0.745681	18.5215	79998		17.9522	0.771291	18.2258	79464		18.2588	0.993775	18.6131	82786.8
18.2481	0.639172	18.5003	82046.3		18.2003	0.682731				18.2639	0.663362				18.2522	0.726159	18.5384	79763.1		17.968	0.751063	18.2426	79129.5		18.2746	0.98903	18.63	82598.4
18.2639	0.619123				18.2161	0.661162				18.2797	0.643387				18.268	0.706542	18.5552	79489.7		17.9838	0.730689	18.2595	78837.6		18.2904	0.98323	18.6468	82422.8
18.2797	0.599424				18.2319	0.639755				18.2955	0.623633				18.2838	0.686947	18.572	79242.7		17.9996	0.710203	18.2763	78642.5		18.3062	0.976427	18.6636	82352
18.2955	0.58006				18.2477	0.618415				18.3113	0.604182				18.2996	0.667606	18.5889	79098.9		18.0154	0.689727	18.2931	78387.7		18.322	0.968679	18.6805	82207.6
18.3113	0.561072				18.2634	0.597354				18.3271	0.58503				18.3154	0.648453	18.6057	78991.4		18.0312	0.669374	18.31	78128.9		18.3378	0.960085	18.6973	81827.7
18.3271	0.542521				18.2792	0.576567				18.3429	0.56623				18.3312	0.629507	18.6225	78861.7		18.0469	0.649116	18.3268	77880.4		18.3536	0.950666	18.7141	81507.3
18.3429	0.524355				18.295	0.556134				18.3586	0.547881				18.347	0.610797	18.6394	78697.6		18.0627	0.628961	18.3436	77564.3		18.3694	0.94051	18.731	81244.4
18.3586	0.506617				18.3108	0.536158				18.3744	0.529858				18.3627	0.592336	18.6562	78479.5		18.0785	0.609028				18.3851	0.929664	18.7478	80912.4
18.3744	0.489307				18.3266	0.516611				18.3902	0.512177				18.3785	0.57416	18.673	78380.8		18.0943	0.589427				18.4009	0.918187	18.7646	80512.9
18.3902	0.472543				18.3424	0.497523				18.406	0.494944				18.3943	0.556305	18.6899	78286.8		18.1101	0.570168				18.4167	0.906162	18.7815	80254.3
18.406	0.456297				18.3582	0.478925				18.4218	0.47816				18.4101	0.538786	18.7067	78040.8		18.1259	0.551255				18.4325	0.893557	18.7983	79996.3
18.4218	0.440406				18.374	0.460841				18.4376	0.461887				18.4259	0.521686	18.7235	77877.9		18.1417	0.532691				18.4483	0.880387	18.8151	79659.3
18.4376	0.42488				18.3898	0.443329				18.4534	0.446038				18.4417	0.505002	18.7404	77771.5		18.1575	0.514521				18.4641	0.866911	18.832	79423.5
18.4534	0.409788				18.4056	0.426274				18.4692	0.43059				18.4575	0.488681				18.1733	0.496697				18.4799	0.853205	18.8488	79221.7
18.4692	0.3952				18.4213	0.409613				18.485	0.415587				18.4733	0.472716				18.1891	0.479238				18.4957	0.839201	18.8657	78839.8
18.485	0.381069				18.4371	0.393449				18.5007	0.401044				18.4891	0.45714				18.2048	0.462258				18.5115	0.824922	18.8825	78488.7
18.5007	0.36734				18.4529	0.377801				18.5165	0.386921				18.5048	0.441988				18.2206	0.445725				18.5273	0.810404	18.8993	78071.4
18.5165	0.354037				18.4687	0.362624				18.5323	0.373262				18.5206	0.427208				18.2364	0.429596				18.543	0.795716	18.9162	77711.4
18.5323	0.341196				18.4845	0.347941				18.5481	0.360143				18.5364	0.412972				18.2522	0.413919				18.5588	0.780904	18.933	77416.8
18.5481	0.32874				18.5003	0.333723				18.5639	0.347537				18.5522	0.399175				18.268	0.398671				18.5746	0.765939	18.9498	77234.5
18.5639	0.316725				18.5161	0.320016									18.568	0.385625				18.2838	0.383864				18.5904	0.750965	18.9667	77180.6
18.5797	0.305144				18.5319	0.306806									18.5838	0.372429				18.2996	0.369588				18.6062	0.736062	18.9835	76749.1
18.5955	0.293961				18.5477	0.294062									18.5996	0.359606				18.3154	0.355796				18.622	0.72118	19.0003	76415
18.6113	0.283171				18.5635	0.281779									18.6154	0.347138				18.3312	0.342337				18.6378	0.706331	19.0172	76132.3
18.6271	0.272748				18.5792	0.26993									18.6312	0.335069				18.3469	0.329251				18.6536	0.691517	19.034	75784.9
18.6429	0.262677				18.595	0.258517									18.647	0.323409				18.3627	0.316561				18.6694	0.676747	19.0508	75502.9
18.6586	0.252965														18.6627	0.312139				18.3785	0.304269				18.6852	0.66205	19.0677	75302.9
18.6744	0.2436														18.6785	0.301219				18.3943	0.292388				18.7009	0.647493	19.0845	74841
18.6902	0.234606														18.6943	0.290643				18.4101	0.280951				18.7167	0.633146	19.1013	74345.7
															18.7101	0.280402				18.4259	0.269899				18.7325	0.61894	19.1182	74077.6
															18.7259	0.270454				18.4417	0.259212				18.7483	0.604895	19.135	73876.4
															18.7417	0.260811				18.4575	0.248897				18.7641	0.591054	19.1518	72591.5
															18.7575	0.251503				18.4733	0.23892				18.7799	0.5774
															18.7733	0.242544				18.4891	0.229229				18.7957	0.563927
															18.7891	0.233953				18.5048	0.21992				18.8115	0.550674
															18.8048	0.225654				18.5206	0.211021				18.8273	0.537617
															18.8206	0.217637				18.5364	0.202468				18.843	0.524803
															18.8364	0.209915				18.5522	0.194235				18.8588	0.512221
															18.8522	0.202455									18.8746	0.499883
															18.868	0.195274									18.8904	0.48782
															18.8838	0.188377									18.9062	0.475968
															18.8996	0.181715									18.922	0.464319
															18.9154	0.175299									18.9378	0.452889
															18.9312	0.169113									18.9536	0.441701
															18.947	0.163152									18.9694	0.430828
															18.9627	0.157423									18.9852	0.42041
																									19.0009	0.41027
																									19.0167	0.400174
																									19.0325	0.390257
																									19.0483	0.380597
																									19.0641	0.37117
																									19.0799	0.36197
																									19.0957	0.353013
																									19.1115	0.344266
																									19.1273	0.335742
																									19.143	0.327453
																									19.1588	0.319364
																									19.1746	0.311501
																									19.1904	0.303853
																									19.2062	0.296394
																									19.222	0.288961
																									19.2378	0.281754
																									19.2536	0.274937
																									19.2694	0.268288
																									19.2852	0.26184
																									19.3009	0.255597
																									19.3167	0.24949
																									19.3325	0.243556
																									19.3483	0.237808
																									19.3641	0.232225
																									19.3799	0.226806
																									19.3957	0.221548
																									19.4115	0.216444
																									19.4273	0.211507
																									19.4431	0.20672

## Sheet: S9_Fig
Temperature	C3	C4	C5	C6	C8	C9	C10		WT_avr	SQA_avr		normalization			*(-1) for graph
	Buffer	WT			SQA							Buffer	WT	SQA	WT	SQA
25	0.635238	0.0405137	0.939641	0.402029	0.531965	0.764206	0.432431		0.460728	0.576201		0	-0.17451	-0.0590375	0.17451	0.0590375
25.5	1.37635	0.0877796	2.03589	0.871062	1.15259	1.65578	0.936935		0.998244	1.24843		0	-0.378106	-0.127915	0.378106	0.127915
26	1.27048	0.0810273	1.87928	0.804057	1.06393	1.52841	0.864863		0.921456	1.1524		0	-0.349021	-0.118075	0.349021	0.118075
26.5	1.27048	0.0810273	1.87928	0.804057	1.06393	1.52841	0.864863		0.921456	1.1524		0	-0.349021	-0.118075	0.349021	0.118075
27	1.27048	0.0810273	1.87928	0.804057	1.06393	1.52841	0.864863		0.921456	1.1524		0	-0.349021	-0.118075	0.349021	0.118075
27.5	1.14582	0.0679263	1.8951	0.820549	1.01458	1.57224	0.861166		0.927858	1.14933		0	-0.217966	0.00350255	0.217966	-0.00350255
28	2.08217	0.146534	1.77691	0.708883	1.37425	1.29592	0.843889		0.877443	1.17135		0	-1.20473	-0.910818	1.20473	0.910818
28.5	2.48572	0.346598	1.74495	0.566968	1.57991	0.705126	1.13817		0.886174	1.14107		0	-1.59955	-1.34466	1.59955	1.34466
29	2.07285	0.289756	1.70722	0.498819	1.75959	1.03365	1.66653		0.831931	1.48659		0	-1.24092	-0.586259	1.24092	0.586259
29.5	2.3329	0.273167	1.00672	0.884633	1.80572	1.55694	1.90566		0.721508	1.75611		0	-1.61139	-0.57679	1.61139	0.57679
30	2.06493	0.562803	0.145453	1.52484	0.982946	1.40468	1.93967		0.744365	1.44243		0	-1.32056	-0.622496	1.32056	0.622496
30.5	1.29415	0.620063	-0.160601	1.48433	0.468077	0.780427	1.4012		0.647932	0.883235		0	-0.646219	-0.410917	0.646219	0.410917
31	1.5389	0.460309	-0.688386	0.882148	0.473774	0.286238	0.773509		0.218024	0.511174		0	-1.32087	-1.02772	1.32087	1.02772
31.5	1.62573	0.186957	-1.15141	-0.114171	-0.0726314	-0.293386	0.471705		-0.359541	0.0352291		0	-1.98527	-1.5905	1.98527	1.5905
32	0.778664	-0.29264	-0.758952	-0.891229	-0.426006	-1.1898	0.0893813		-0.647607	-0.508809		0	-1.42627	-1.28747	1.42627	1.28747
32.5	0.768808	-1.07793	-0.414955	-1.66359	-0.0138286	-1.95356	0.15		-1.05216	-0.605795		0	-1.82097	-1.3746	1.82097	1.3746
33	0.911093	-1.74768	-0.769299	-2.29462	-0.583618	-1.54923	0.856035		-1.60386	-0.425603		0	-2.51496	-1.3367	2.51496	1.3367
33.5	0.3318	-2.13187	-0.794126	-2.13538	-1.41069	-0.401234	0.839766		-1.68712	-0.324053		0	-2.01892	-0.655853	2.01892	0.655853
34	0.0805878	-2.14909	-1.12378	-1.57902	-1.4196	-0.210199	0.121385		-1.6173	-0.502804		0	-1.69788	-0.583392	1.69788	0.583392
34.5	0.3615	-2.27094	-2.08291	-1.84156	-1.78649	0.10274	0.321777		-2.06514	-0.45399		0	-2.42664	-0.81549	2.42664	0.81549
35	0.288348	-2.53665	-2.85892	-2.60199	-2.47234	0.651423	-0.0234845		-2.66585	-0.6148		0	-2.9542	-0.903148	2.9542	0.903148
35.5	0.0887281	-2.67665	-3.63167	-3.14073	-2.23492	0.0665074	-1.0606		-3.14968	-1.07634		0	-3.23841	-1.16506	3.23841	1.16506
36	-0.00859844	-3.22857	-4.57068	-4.13106	-2.1297	-1.3753	-1.24784		-3.97677	-1.58428		0	-3.96817	-1.57569	3.96817	1.57569
36.5	0.116507	-4.27299	-4.95519	-5.45496	-2.45123	-1.69891	-1.09212		-4.89438	-1.74742		0	-5.01089	-1.86393	5.01089	1.86393
37	0.102039	-4.88019	-5.31201	-6.55696	-2.4115	-1.91794	-1.91195		-5.58305	-2.08046		0	-5.68509	-2.1825	5.68509	2.1825
37.5	0.197135	-5.44693	-5.83644	-6.68828	-2.43173	-2.76211	-2.36533		-5.99055	-2.51972		0	-6.18769	-2.71686	6.18769	2.71686
38	0.535555	-6.49675	-5.98001	-6.95806	-2.8134	-3.16368	-2.30059		-6.47828	-2.75923		0	-7.01383	-3.29478	7.01383	3.29478
38.5	0.80937	-7.07804	-6.66876	-7.61462	-3.08713	-3.21088	-2.60282		-7.12047	-2.96694		0	-7.92984	-3.77631	7.92984	3.77631
39	0.882095	-7.48686	-7.72046	-8.08703	-3.69975	-3.76435	-2.96772		-7.76479	-3.47727		0	-8.64688	-4.35937	8.64688	4.35937
39.5	0.937423	-8.65528	-8.78273	-8.35228	-4.76981	-4.47878	-3.0817		-8.59676	-4.1101		0	-9.53418	-5.04752	9.53418	5.04752
40	0.795472	-9.8019	-9.99953	-9.57883	-5.61848	-4.92505	-3.46286		-9.79342	-4.6688		0	-10.5889	-5.46427	10.5889	5.46427
40.5	0.271791	-10.3133	-10.9698	-10.8192	-6.69446	-5.58146	-4.4398		-10.7008	-5.57191		0	-10.9725	-5.8437	10.9725	5.8437
41	-0.117881	-11.4176	-11.6202	-11.8758	-7.85089	-6.42954	-5.38118		-11.6378	-6.55387		0	-11.52	-6.43599	11.52	6.43599
41.5	-0.429439	-12.6746	-12.4758	-13.2861	-8.9027	-7.77161	-6.40613		-12.8122	-7.69348		0	-12.3827	-7.26404	12.3827	7.26404
42	-0.694061	-13.0992	-13.0069	-14.3857	-9.70307	-9.33764	-7.6683		-13.4973	-8.903		0	-12.8032	-8.20894	12.8032	8.20894
42.5	-0.530754	-13.4106	-13.5888	-14.9632	-10.8641	-10.9039	-9.01679		-13.9875	-10.2616		0	-13.4568	-9.73087	13.4568	9.73087
43	-6.86787e-05	-14.4707	-14.9838	-15.7844	-12.2567	-12.7447	-10.0173		-15.0796	-11.6729		0	-15.0795	-11.6728	15.0795	11.6728
43.5	0.193843	-15.3467	-16.2559	-16.5258	-13.8335	-14.744	-11.2213		-16.0428	-13.2663		0	-16.2366	-13.4601	16.2366	13.4601
44	0.321098	-15.9909	-17.2516	-16.8025	-15.5576	-16.2885	-12.7553		-16.6817	-14.8671		0	-17.0028	-15.1882	17.0028	15.1882
44.5	0.551408	-17.5398	-19.02	-18.2808	-17.7614	-17.7928	-14.168		-18.2802	-16.5741		0	-18.8316	-17.1255	18.8316	17.1255
45	0.433951	-19.8706	-21.1439	-20.7932	-20.466	-19.7063	-15.7105		-20.6026	-18.6276		0	-21.0365	-19.0616	21.0365	19.0616
45.5	0.271087	-22.2851	-23.5984	-23.6431	-22.9702	-21.7673	-17.8357		-23.1755	-20.8577		0	-23.4466	-21.1288	23.4466	21.1288
46	0.460108	-25.4318	-27.4856	-27.6687	-25.9796	-24.4105	-20.239		-26.862	-23.543		0	-27.3222	-24.0031	27.3222	24.0031
46.5	0.759676	-30.2476	-33.2757	-33.7725	-29.9411	-27.9408	-22.9994		-32.4319	-26.9604		0	-33.1916	-27.7201	33.1916	27.7201
47	0.90152	-36.306	-40.4629	-40.9027	-34.3477	-32.3547	-26.9585		-39.2239	-31.2203		0	-40.1254	-32.1218	40.1254	32.1218
47.5	0.687825	-43.404	-49.4301	-49.0581	-39.1732	-37.4527	-31.5263		-47.2974	-36.0507		0	-47.9852	-36.7385	47.9852	36.7385
48	0.444551	-52.686	-60.3494	-58.98	-45.6639	-43.2502	-36.3858		-57.3385	-41.7667		0	-57.783	-42.2112	57.783	42.2112
48.5	0.24208	-63.4537	-72.1004	-70.4045	-52.9513	-49.9468	-42.3767		-68.6529	-48.4249		0	-68.895	-48.667	68.895	48.667
49	-0.453305	-74.6783	-83.8613	-82.0834	-60.7109	-58.2137	-49.4552		-80.2077	-56.1266		0	-79.7544	-55.6733	79.7544	55.6733
49.5	-0.910791	-85.9484	-95.0686	-93.3225	-70.181	-67.745	-56.9279		-91.4465	-64.9513		0	-90.5357	-64.0405	90.5357	64.0405
50	-0.516312	-95.8206	-104.021	-102.937	-80.6677	-78.1028	-65.1951		-100.926	-74.6552		0	-100.41	-74.1389	100.41	74.1389
50.5	-0.477808	-101.869	-108.72	-109.048	-91.3692	-89.1901	-74.5933		-106.546	-85.0509		0	-106.068	-84.5731	106.068	84.5731
51	-0.698208	-104.224	-108.817	-110.549	-102.912	-100.352	-84.0495		-107.863	-95.7713		0	-107.165	-95.0731	107.165	95.0731
51.5	-0.47503	-102.196	-103.742	-106.612	-113.722	-110.206	-92.5331		-104.183	-105.487		0	-103.708	-105.012	103.708	105.012
52	-0.498076	-94.5498	-93.1164	-97.0901	-121.878	-117.584	-99.4329		-94.9188	-112.965		0	-94.4207	-112.467	94.4207	112.467
52.5	-0.842407	-83.092	-78.38	-83.474	-127.393	-122.023	-104.011		-81.6487	-117.809		0	-80.8063	-116.967	80.8063	116.967
53	-0.739034	-69.2036	-61.8487	-67.2086	-128.219	-122.459	-104.592		-66.087	-118.423		0	-65.3479	-117.684	65.3479	117.684
53.5	-0.499018	-52.9821	-44.4223	-49.3107	-122.822	-117.385	-100.972		-48.905	-113.726		0	-48.406	-113.227	48.406	113.227
54	-0.30584	-36.3567	-27.8872	-32.416	-112.525	-106.955	-93.4261		-32.22	-104.302		0	-31.9142	-103.996	31.9142	103.996
54.5	0.0029073	-21.9834	-14.6153	-18.3452	-98.221	-92.8931	-82.1759		-18.3146	-91.0967		0	-18.3175	-91.0996	18.3175	91.0996
55	-0.0791356	-10.0306	-4.60688	-7.05027	-80.5591	-76.0953	-68.3404		-7.22925	-74.9983		0	-7.15011	-74.9191	7.15011	74.9191
55.5	-0.276778	-1.06349	3.35038	1.39653	-62.2619	-57.9653	-53.6707		1.22781	-57.966		0	1.50458	-57.6892	-1.50458	57.6892
56	-0.446108	4.26155	8.21138	6.83235	-45.0767	-41.0976	-38.8712		6.43509	-41.6818		0	6.8812	-41.2357	-6.8812	41.2357
56.5	-0.756793	7.43394	10.6554	10.4338	-29.3399	-26.4327	-25.1438		9.50773	-26.9721		0	10.2645	-26.2153	-10.2645	26.2153
57	-0.882047	9.7945	13.2424	13.3633	-15.8011	-13.6838	-13.8388		12.1334	-14.4412		0	13.0155	-13.5592	-13.0155	13.5592
57.5	-0.48391	11.2507	15.4883	15.4168	-4.97425	-3.24219	-4.61861		14.0519	-4.27835		0	14.5359	-3.79444	-14.5359	3.79444
58	-0.336709	12.0307	16.0575	16.4004	3.16174	4.40407	2.24453		14.8296	3.27011		0	15.1663	3.60682	-15.1663	-3.60682
58.5	-0.190119	13.2414	16.4654	16.9972	9.10238	9.63843	6.55128		15.568	8.4307		0	15.7581	8.62082	-15.7581	-8.62082
59	0.167808	13.9924	17.2987	17.3068	12.7155	13.5727	9.20314		16.1993	11.8305		0	16.0315	11.6627	-16.0315	-11.6627
59.5	-0.0478131	13.7063	16.7783	16.8649	14.3533	15.9569	10.8761		15.7832	13.7288		0	15.831	13.7766	-15.831	-13.7766
60	-0.515526	13.9093	15.8186	16.4988	15.1857	16.7516	11.6739		15.4089	14.5371		0	15.9244	15.0526	-15.9244	-15.0526
60.5	-0.538553	14.9342	15.8519	16.8468	16.1702	17.7785	12.3109		15.8776	15.4199		0	16.4162	15.9584	-16.4162	-15.9584
61	-0.723335	15.5265	16.2668	17.3362	17.0264	19.4244	12.8656		16.3765	16.4388		0	17.0999	17.1622	-17.0999	-17.1622
61.5	-0.977728	16.0648	16.2959	17.6323	17.6165	19.8492	13.2716		16.6643	16.9124		0	17.6421	17.8902	-17.6421	-17.8902
62	-0.799749	17.4886	17.0104	17.9063	18.3527	20.2559	14.1133		17.4684	17.574		0	18.2682	18.3737	-18.2682	-18.3737
62.5	-0.716148	18.0757	17.8498	18.115	19.1339	21.3657	14.8262		18.0135	18.4419		0	18.7296	19.1581	-18.7296	-19.1581
63	-0.921951	17.7399	17.8904	18.0556	19.5618	21.505	15.6385		17.8953	18.9018		0	18.8172	19.8237	-18.8172	-19.8237
63.5	-0.817009	17.9687	17.6064	17.6673	19.3763	21.2896	16.7918		17.7474	19.1526		0	18.5644	19.9696	-18.5644	-19.9696
64	-0.610012	18.197	17.6219	17.7048	19.5095	21.8529	17.6948		17.8412	19.6857		0	18.4513	20.2958	-18.4513	-20.2958
64.5	-0.469614	17.7436	17.4912	18.4365	20.3834	22.1095	18.1448		17.8904	20.2126		0	18.36	20.6822	-18.36	-20.6822
65	-0.307869	17.8589	17.3346	19.0005	20.7989	22.2659	18.833		18.0647	20.6326		0	18.3725	20.9405	-18.3725	-20.9405
65.5	-0.305799	18.3675	17.8185	19.3847	20.8845	22.6739	19.3094		18.5236	20.9559		0	18.8294	21.2617	-18.8294	-21.2617
66	-0.391467	18.1852	18.5034	20.0011	21.7208	22.8279	19.5251		18.8965	21.3579		0	19.288	21.7494	-19.288	-21.7494
66.5	-0.803652	18.4541	18.9596	20.0186	22.7063	23.2828	20.0795		19.1441	22.0229		0	19.9478	22.8265	-19.9478	-22.8265
67	-1.00465	19.0114	19.3587	19.6087	22.8684	23.9887	20.4333		19.3263	22.4301		0	20.3309	23.4348	-20.3309	-23.4348
67.5	-0.951742	18.9833	19.8188	19.5045	23.2189	24.1963	20.8235		19.4355	22.7462		0	20.3873	23.6979	-20.3873	-23.6979
68	-0.789636	18.7621	19.7956	18.9505	23.6553	24.3392	20.9393		19.1694	22.9779		0	19.959	23.7676	-19.959	-23.7676
68.5	-0.741649	18.6633	19.4031	18.3019	23.3286	24.3957	20.7938		18.7894	22.8393		0	19.5311	23.581	-19.5311	-23.581
69	-0.447409	17.9254	19.1012	18.4371	22.6802	24.0153	20.4378		18.4879	22.3778		0	18.9353	22.8252	-18.9353	-22.8252
69.5	-0.489247	17.0701	18.8416	18.5024	22.3658	23.4332	20.3732		18.138	22.0574		0	18.6273	22.5466	-18.6273	-22.5466
70	-0.711931	17.1366	18.5931	18.5489	22.0834	22.8975	20.1095		18.0929	21.6968		0	18.8048	22.4087	-18.8048	-22.4087
70.5	-0.623356	17.3387	18.8677	19.288	21.7971	22.9675	19.8797		18.4982	21.5481		0	19.1215	22.1714	-19.1215	-22.1714
71	-0.491363	17.4904	19.2577	19.8413	21.8722	23.0963	20.2149		18.8631	21.7278		0	19.3545	22.2192	-19.3545	-22.2192
71.5	-0.596942	18.0748	19.6416	19.7944	22.0142	22.8722	20.9079		19.1703	21.9314		0	19.7672	22.5284	-19.7672	-22.5284
72	-0.657535	18.687	20.1132	20.0619	21.901	22.7434	21.1472		19.6207	21.9305		0	20.2782	22.5881	-20.2782	-22.5881
72.5	-0.114175	18.4251	20.268	19.9315	21.6304	23.1052	20.8706		19.5415	21.8687		0	19.6557	21.9829	-19.6557	-21.9829
73	0.013397	18.3309	19.8825	19.5148	21.2586	22.749	21.2183		19.2427	21.742		0	19.2293	21.7286	-19.2293	-21.7286
73.5	-0.296208	18.4675	19.9611	19.708	21.0272	22.2061	21.2141		19.3789	21.4825		0	19.6751	21.7787	-19.6751	-21.7787
74	-0.241369	18.1774	19.9218	19.985	21.2518	22.2677	20.1245		19.3614	21.2146		0	19.6028	21.456	-19.6028	-21.456
74.5	-0.191196	17.8279	19.1772	19.7023	21.3833	22.1727	19.5502		18.9025	21.0354		0	19.0937	21.2266	-19.0937	-21.2266
75	-1.00074	17.817	18.8831	19.5658	21.6109	21.4952	19.9005		18.7553	21.0022		0	19.756	22.0029	-19.756	-22.0029
75.5	-1.38677	17.6546	18.8736	19.5009	22.0717	21.1689	19.3845		18.6764	20.875		0	20.0631	22.2618	-20.0631	-22.2618
76	-1.21005	17.1047	18.4294	18.9998	22.3498	21.3575	18.7616		18.178	20.8229		0	19.388	22.033	-19.388	-22.033
76.5	-1.31955	16.6341	18.0546	18.6641	21.9643	21.3077	19.5596		17.7843	20.9439		0	19.1038	22.2634	-19.1038	-22.2634
77	-0.963077	16.6268	18.3041	18.5259	21.9456	21.4382	19.9769		17.8189	21.1202		0	18.782	22.0833	-18.782	-22.0833
77.5	-0.391914	16.5688	18.4158	18.433	22.0626	21.8428	19.5148		17.8059	21.1401		0	18.1978	21.532	-18.1978	-21.532
78	-0.258394	16.189	18.6724	18.3155	22.0215	22.0698	19.7503		17.7256	21.2805		0	17.984	21.5389	-17.984	-21.5389
78.5	-0.181952	16.0991	18.8503	18.0499	22.1416	21.9595	20.1845		17.6664	21.4286		0	17.8484	21.6105	-17.8484	-21.6105
79	0.0844254	16.3868	18.7122	17.4273	22.8398	21.6977	19.4455		17.5088	21.3277		0	17.4243	21.2432	-17.4243	-21.2432
79.5	-0.129153	16.218	18.4135	17.0284	23.1382	21.4487	18.8593		17.22	21.1487		0	17.3491	21.2779	-17.3491	-21.2779
80	-0.497008	15.8444	17.9191	16.6138	22.8262	21.1276	18.8458		16.7925	20.9332		0	17.2895	21.4302	-17.2895	-21.4302
80.5	-0.476041	15.7101	16.8848	16.0351	22.7628	20.7396	18.5515		16.21	20.6846		0	16.6861	21.1607	-16.6861	-21.1607
81	-0.533208	16.0448	16.0652	16.1085	22.5471	20.3606	18.2021		16.0728	20.3699		0	16.606	20.9031	-16.606	-20.9031
81.5	-0.838972	15.911	16.0227	16.6056	21.7149	19.9679	18.097		16.1798	19.9266		0	17.0188	20.7655	-17.0188	-20.7655
82	-0.838734	15.3302	15.9903	16.5759	21.2699	19.6975	18.0704		15.9655	19.6793		0	16.8042	20.518	-16.8042	-20.518
82.5	-0.697749	15.2806	16.0727	16.939	21.7054	19.6817	18.0271		16.0974	19.8047		0	16.7952	20.5025	-16.7952	-20.5025
83	-0.839765	15.4827	16.7477	17.6727	21.592	19.562	17.7808		16.6344	19.6449		0	17.4741	20.4847	-17.4741	-20.4847
83.5	-0.642407	15.1309	17.2956	17.148	21.2967	19.8582	17.4033		16.5249	19.5194		0	17.1673	20.1618	-17.1673	-20.1618
84	-0.240854	14.886	17.0164	16.4517	21.2704	20.3663	17.7005		16.118	19.779		0	16.3589	20.0199	-16.3589	-20.0199
84.5	-0.526561	14.9656	16.753	16.3206	21.0258	20.4076	17.754		16.0131	19.7291		0	16.5396	20.2557	-16.5396	-20.2557
85	-0.729779	14.7707	16.1991	15.6856	20.2134	20.0652	17.3561		15.5518	19.2116		0	16.2816	19.9414	-16.2816	-19.9414
85.5	-0.680369	14.4433	14.9212	14.9542	19.9681	19.9561	17.2861		14.7729	19.0701		0	15.4533	19.7505	-15.4533	-19.7505
86	-1.16825	14.0445	13.9708	15.247	20.1004	19.3798	17.2684		14.4208	18.9162		0	15.589	20.0845	-15.589	-20.0845
86.5	-1.60787	13.5955	13.6329	15.2954	19.9768	18.1671	16.8143		14.1746	18.3194		0	15.7825	19.9272	-15.7825	-19.9272
87	-1.48412	13.6731	13.4303	15.0242	20.1634	17.4843	16.4368		14.0425	18.0282		0	15.5267	19.5123	-15.5267	-19.5123
87.5	-1.03284	13.848	13.878	15.0098	20.672	17.3221	16.3428		14.2453	18.1123		0	15.2781	19.1452	-15.2781	-19.1452
88	-0.692339	13.6429	14.8393	14.5265	20.6502	17.1694	16.3727		14.3362	18.0641		0	15.0286	18.7565	-15.0286	-18.7565
88.5	-0.23951	13.6229	14.9832	13.7082	20.4758	16.9278	16.3496		14.1048	17.9177		0	14.3443	18.1572	-14.3443	-18.1572
89	0.179027	13.8218	14.5431	13.4706	20.7707	17.1816	16.0619		13.9452	18.0047		0	13.7662	17.8257	-13.7662	-17.8257
89.5	0.256884	13.5138	14.0489	13.369	20.1497	17.1097	16.0011		13.6439	17.7535		0	13.387	17.4966	-13.387	-17.4966
90	-0.0526059	12.9639	12.9952	12.7878	18.8971	16.5464	15.8556		12.9156	17.0997		0	12.9682	17.1523	-12.9682	-17.1523
90.5	-0.256365	12.7518	11.6882	12.858	18.4405	15.7722	15.1377		12.4326	16.4501		0	12.689	16.7065	-12.689	-16.7065
91	-0.442531	12.2092	11.0786	12.9524	17.7487	14.9886	14.4637		12.0801	15.7337		0	12.5226	16.1762	-12.5226	-16.1762
91.5	-0.549298	11.8247	10.828	12.3443	16.5094	14.3351	13.9795		11.6657	14.9414		0	12.215	15.4907	-12.215	-15.4907
92	-0.153793	11.5221	10.3779	11.5612	16.0774	13.815	13.3469		11.1537	14.4131		0	11.3075	14.5669	-11.3075	-14.5669
92.5	0.032854	11.0286	9.92711	11.0803	16.2178	13.2824	12.8714		10.6787	14.1239		0	10.6458	14.091	-10.6458	-14.091
93	-0.0116203	10.6922	9.83504	10.1965	15.5809	12.7605	12.5587		10.2412	13.6333		0	10.2529	13.645	-10.2529	-13.645
93.5	-0.0678402	10.9675	9.78496	9.46714	14.8688	12.8772	12.2289		10.0732	13.325		0	10.141	13.3928	-10.141	-13.3928
94	-0.590646	10.9554	9.68674	9.27752	14.7892	13.1379	12.0905		9.97321	13.3392		0	10.5639	13.9298	-10.5639	-13.9298
94.5	-1.13845	10.7868	9.55679	9.27279	14.795	12.9742	11.9472		9.87213	13.2388		0	11.0106	14.3773	-11.0106	-14.3773
95	-1.03534	10.9744	9.93822	9.57898	14.3031	13.2355	11.7909		10.1638	13.1098		0	11.1992	14.1451	-11.1992	-14.1451
95.5	-0.823491	11.0203	10.2969	9.77475	14.1644	13.9839	11.7015		10.364	13.2833		0	11.1875	14.1068	-11.1875	-14.1068
96	-0.652107	10.392	10.0632	9.74407	14.799	13.891	11.9406		10.0664	13.5436		0	10.7185	14.1957	-10.7185	-14.1957
96.5	-0.0738223	9.54899	9.63992	9.4751	14.6655	13.4179	12.4333		9.55467	13.5056		0	9.62849	13.5794	-9.62849	-13.5794
97	0.160464	9.44601	9.41651	8.85419	14.4305	13.4528	12.8528		9.2389	13.5787		0	9.07844	13.4182	-9.07844	-13.4182
97.5	-0.273241	8.76986	8.42932	7.98215	14.1319	12.9209	13.6298		8.39378	13.5609		0	8.66702	13.8341	-8.66702	-13.8341
98	-0.36679	8.16577	7.51729	7.54931	13.8356	12.4028	14.3055		7.74413	13.5146		0	8.11091	13.8814	-8.11091	-13.8814
98.5	-1.03725	7.78897	6.7276	7.65154	13.3988	12.6772	16.6629		7.38937	14.2463		0	8.42662	15.2835	-8.42662	-15.2835
99	-0.820691	3.07877	2.40725	3.35136	5.48829	5.54625	8.16344		2.94579	6.39933		0	3.76648	7.22002	-3.76648	-7.22002

## Sheet: S10C_Fig
Fig S10C
-
Raw Data	Luc	Renilla Luc	Luc/Renilla Luc	Relative L/RL	Average	STDEV
#1	8228	1079865	0.00761947	0.73145	1	0.422443
#2	10618	1304094	0.00814205	0.781616
#3	18459	1191725	0.0154893	1.48693
YAP
Raw Data	Luc	Renilla Luc	Luc/Renilla Luc	Relative L/RL	Average	STDEV
#1	1335778	1063309	1.25625	120.596	122.188	6.51838
#2	1319867	979509	1.34748	129.354
#3	1140422	938816	1.21474	116.612
YAP + PTPN14(WT)
Raw Data	Luc	Renilla Luc	Luc/Renilla Luc	Relative L/RL	Average	STDEV
#1	79856	417517	0.191264	18.3609	17.7815	0.531893
#2	65660	364025	0.180372	17.3153
#3	59529	323438	0.184051	17.6684
YAP + PTPN14(SQA)
Raw Data	Luc	Renilla Luc	Luc/Renilla Luc	Relative L/RL	Average	STDEV
#1	93316	480037	0.194393	18.6613	18.5152	1.41477
#2	105473	510049	0.20679	19.8513
#3	70730	398630	0.177433	17.0331

## Sheet: S11_Fig
Fig S11A
-
Raw Data	Luc	Renilla Luc	L/RL	Relative L/RL	Average	STDEV
#1	524	18279	0.0286668	0.627064	1	0.392729
#2	944	21442	0.0440257	0.963029
#3	1500	23272	0.0644551	1.40991
YAP
Raw Data	Luc	Renilla Luc	L/RL	Relative L/RL	Average	STDEV
#1	4150	21118	0.196515	4.29861	3.66307	0.642242
#2	2372	17213	0.137803	3.01433
#3	4350	25883	0.168064	3.67627
YAP + PTPN14(WT)
Raw Data	Luc	Renilla Luc	L/RL	Relative L/RL	Average	STDEV
#1	3936	49250	0.0799188	1.74816	1.66117	0.0836744
#2	5630	74453	0.0756182	1.65409
#3	6002	83028	0.0722889	1.58126
YAP + PTPN14(SQA)
Raw Data	Luc	Renilla Luc	L/RL	Relative L/RL	Average	STDEV
#1	2222	27699	0.0802195	1.75474	1.71714	0.120894
#2	3766	52075	0.0723188	1.58192
#3	4192	50528	0.0829639	1.81477
Fig S11B
Raw Data	Mock			PTPN14(WT)			PTPN14(SQA)
	#1	#2	#3	#1	#2	#3	#1	#2	#3
Day 0	44060	49220	46020	39720	42080	42320	49440	46180	50500
Day 1	96440	92200	93740	50980	48500	44100	53580	50180	57080
Day 2	185920	190460	191780	93750	92660	86370	108100	104880	99200
Day 3	305820	299830	307330	130270	144100	144840	128050	160890	139880
Average	Mock			PTPN14(WT)			PTPN14(SQA)
Day 0	46433.3			41373.3			48706.7
Day 1	94126.7			47860			53613.3
Day 2	189387			90926.7			104060
Day 3	304327			139737			142940
Relative level	Mock			PTPN14(WT)			PTPN14(SQA)
Day 0	0.948887	1.06001	0.991098	0.960039	1.01708	1.02288	1.01506	0.948125	1.03682
Day 1	2.07696	1.98564	2.01881	1.23219	1.17225	1.0659	1.10005	1.03025	1.17191
Day 2	4.00402	4.10179	4.13022	2.26595	2.23961	2.08758	2.21941	2.1533	2.03668
Day 3	6.58622	6.45721	6.61874	3.14865	3.48292	3.50081	2.629	3.30324	2.87189
Average of RL	Mock			PTPN14(WT)			PTPN14(SQA)
Day 0	1			1			1
Day 1	2.02714			1.15678			1.10074
Day 2	4.07868			2.19771			2.13646
Day 3	6.55406			3.37746			2.93471
STDEV	Mock			PTPN14(WT)			PTPN14(SQA)
Day 0	0.0560958			0.0347289			0.0462243
Day 1	0.0462229			0.0842177			0.0708347
Day 2	0.0662005			0.0962853			0.0925193
Day 3	0.0854287			0.198358			0.341482
Fig S11C
Raw Data	Mock	WT	SQA
#1	192.587	80.301	125.031
#2	244.296	98.846	103.764
#3	181.601	99.442	88.427
Average	206.161	92.863	105.741
STDEV	33.4793	10.8831	18.3819
